# Supplementary material for: Molecular profiling of the single-cell proteome via gel electrophoresis and 3D single-molecule imaging
Source: Nat Commun. 2026 Jul 8;17:5727. doi: 10.1038/s41467-026-74840-0 (PMC13346896; doi:10.1038/s41467-026-74840-0)
Supplement: Supplementary file 7 — Source Data [file 41467_2026_74840_MOESM7_ESM.xlsx]

## Sheet: Fig. 2a
M.W. (kDa)	U2OS	U2OS	U2OS	U2OS	U2OS	U2OS	U2OS	U2OS	U2OS	U2OS	PC-3	PC-3	PC-3	PC-3	PC-3	PC-3	PC-3	PC-3	PC-3	PC-3
34.3624	172247	248692	168612	175929	184623	223363	205728	181982	191646	251046	188566	195371	189634	197419	181753	221497	214841	220727	243521	180650
34.9606	186942	255821	228075	212750	217492	270583	247814	190820	251388	295484	229925	209532	226837	224632	191580	269305	232478	236579	265296	249717
35.547	271961	303262	355117	322764	287530	400759	363177	245881	372764	346270	319699	302612	283250	276372	238840	326787	300111	332203	294347	303829
36.122	340956	305746	457415	382324	328574	523388	444334	315656	445750	366682	374882	356101	315816	324666	267998	363316	374629	370297	307920	314937
36.686	337591	315158	415567	319085	294778	446152	401226	317882	413223	345816	343866	323468	302801	306246	247656	335221	360088	333958	292810	304655
37.2395	273896	274722	312619	239586	253482	340156	337045	285144	335852	316577	321735	275022	288756	266566	223415	277200	330903	283301	274884	276421
37.783	215600	213722	248076	182012	225671	270541	283804	229579	265320	289874	270631	237557	262412	251794	221620	244989	258153	236315	263483	239442
38.3168	188892	220992	185818	148266	205252	216508	234537	168898	231241	260835	212460	210385	213275	234242	204956	211560	229762	206891	250607	213970
38.8414	173313	230482	186964	157483	194218	201681	222416	159684	195098	227219	181878	186867	197068	217265	203157	201239	203768	193900	238172	198883
39.3573	184305	187514	192069	157385	191102	202173	214329	172372	194655	208113	190693	178043	193876	200508	189326	187458	208269	193416	222148	191975
39.8648	204348	184237	162545	139824	188862	199432	195149	175265	178641	207358	172034	182970	195033	198372	187379	203442	210639	195481	212777	199819
40.3645	177469	197499	162167	132112	183470	181044	185048	167311	173701	200146	168804	189491	199282	189375	194717	189350	199187	191365	215302	201354
40.8567	172163	174983	161944	145202	178785	168518	179019	164360	197161	185914	187297	191728	197575	177429	190878	191136	222064	196531	217744	201335
41.3419	161788	165552	145208	135515	171974	164030	161822	157510	162496	173477	206024	187205	188789	180129	191766	184429	202348	195564	213085	183728
41.8206	152467	167103	134333	130057	183666	163754	173582	146413	162393	159731	198250	180335	192023	179053	194002	179395	205090	182077	213830	181295
42.2931	148312	173537	159570	152728	196227	184844	172613	151704	179818	164806	192985	178388	202403	186054	201635	175541	197525	195651	193798	176642
42.76	150226	200316	179904	166738	200239	179292	188742	158747	194496	178993	188179	180624	191110	194905	195834	201765	191071	207416	209475	188208
43.2216	175915	218567	189866	172672	207291	189982	196477	185530	205578	192623	207763	191136	187050	210642	203528	203563	205984	233746	216789	172600
43.6784	184176	245285	223444	197149	217642	208883	216126	194496	232339	209763	228883	221644	224864	234329	231736	227454	227037	243582	201592	198940
44.1308	226362	292325	258152	229334	240620	250292	250117	206760	257366	237256	265993	271878	259620	261169	286749	245426	232206	263315	238018	221782
44.5793	273144	328911	272840	271693	245234	270265	267753	261403	280160	270161	277582	318524	284775	275499	309823	286228	275870	310767	257102	249008
45.0244	291085	311950	278250	283058	241424	274367	265839	272477	286908	289828	248721	312024	292099	261207	280852	295719	315091	310610	254831	260770
45.4663	254440	267493	248693	258205	226198	248050	232023	228161	237269	289318	221126	281455	286329	231409	255614	269972	318610	284766	244588	260149
45.9057	222912	249793	229809	242073	207342	202578	201110	207185	202129	268616	207986	207102	245299	213755	244018	230684	251135	241069	225626	227112
46.3429	204812	232128	180579	228624	186517	174998	174875	213171	188108	239157	195254	187761	214229	197915	229009	198310	208291	203548	212424	223743
46.7783	162996	184774	167529	216931	176648	169561	173348	186892	180386	211819	180794	187301	196871	179839	213618	187780	190934	189141	208398	218864
47.2125	179205	158021	167716	213592	186468	169805	178300	195185	191533	197336	180993	182968	180881	184889	216654	185897	192098	189154	195364	198979
47.6458	207316	194647	163782	218421	197020	172458	186647	226872	197813	194552	203581	217802	184696	206660	233064	186998	186277	189411	195355	203395
48.0787	216258	201673	189713	232737	211599	195173	191817	242689	193632	191820	218240	227456	203846	211565	241069	199557	207843	203220	202185	226545
48.5115	196776	205852	208919	243771	222400	205660	190134	269036	195999	191173	206435	245930	212583	202415	240330	199471	215069	192085	205742	235884
48.9449	220239	208596	194726	236919	223217	191873	186911	260060	207664	194075	215284	263004	206331	202523	243928	215542	218477	208796	215990	244811
49.3792	216603	205153	194894	230555	222133	184289	182145	255665	192209	206445	265139	295535	234613	223734	261688	257379	230091	251042	238312	265161
49.8147	203046	232018	227820	215836	224812	200625	200032	259576	189769	219835	303283	309832	252926	237817	277532	313244	268940	278553	252228	271871
50.2521	231137	246733	265332	238587	226499	225162	237403	284127	257969	228236	292889	297611	244241	225350	270169	282648	246153	249553	249348	253704
50.6917	265185	242028	284585	260954	230286	252303	284254	292234	323734	226134	232169	259696	239424	209783	249684	250618	237910	214015	236273	233664
51.1339	257403	229026	248012	262688	222588	249378	264923	276052	324103	215583	192851	232874	217815	193759	236430	224753	214264	202570	207375	225353
51.5793	231143	223815	219244	230099	202369	219338	239785	259815	251051	198242	177993	213221	192009	180486	225401	201361	214596	186760	186142	216078
52.0281	224902	204011	230097	228813	193545	190296	220242	244140	217331	155253	203319	199773	188084	182675	208664	189858	182811	183365	187635	207249
52.4809	221486	183216	207640	225776	196663	164189	206253	230910	212034	136576	188878	197142	188994	184588	191417	173734	175851	179265	181787	203201
52.9382	226360	190174	189282	211585	203203	165103	219122	228962	207798	177360	200585	195645	183163	180710	183901	186864	178416	178358	178662	194847
53.4002	200322	191686	209127	198662	212912	181223	245527	237845	207855	182779	180634	205319	186681	187158	193031	183358	171732	193215	183743	206864
53.8676	189431	166041	216403	211609	203533	183762	237083	257852	214075	189878	224565	215743	194348	205795	209219	207347	184111	193214	198663	226302
54.3407	232607	181883	193062	230623	209308	193676	226841	261848	201090	200707	225928	206028	197836	216151	221696	190393	170040	200494	194707	241371
54.8199	228906	252938	197275	250562	216237	212226	217759	258551	204469	209564	207748	191790	198219	214137	224830	187787	193270	232355	190505	211796
55.3058	218125	242683	213412	250526	207000	217372	211305	245517	213235	227853	202109	190693	190105	210420	214931	211919	193036	258554	180306	195046
55.7987	251565	206630	220433	253155	211605	222942	205469	226003	187382	251427	194018	212056	202054	201735	201337	198056	187751	195550	179434	190896
56.2991	259029	226377	281627	259253	233982	237541	221979	239553	215895	240714	183445	214895	218317	187257	198961	175824	176568	181314	185567	171598
56.8074	276865	289324	321478	263119	259767	258261	241726	267265	265419	199225	170844	184715	181822	183975	197730	158502	171557	167213	166070	179311
57.324	269140	229701	241626	247699	253424	234011	212061	260945	238331	173570	179824	170865	162173	195592	183958	163527	151284	162794	171196	174736
57.8495	246773	175981	181549	242303	234103	189283	185462	231901	173708	176014	191218	172742	186330	205380	179789	152731	160966	153929	174823	178263
58.3842	230702	158828	175920	232680	225958	175091	156796	212413	164893	169730	189137	169606	199942	200225	190190	151404	151826	142776	167406	172123
58.9285	239595	145745	166036	231157	224834	192002	139091	193752	149286	159682	180019	166358	168726	190061	183164	152195	146429	150138	160785	171454
59.483	233365	128204	158922	233139	209412	180141	143701	188201	140993	154970	182080	158908	147530	188808	172018	159753	147402	145325	159024	173895
60.048	228049	125512	164484	227067	188480	171035	156865	182075	140639	150392	202280	145310	173777	190348	167787	179545	164215	154335	163715	180671
60.624	217018	149437	180393	212538	188405	177561	145075	175788	154643	146178	223953	170763	201930	190274	170337	163874	154411	149121	158490	177027
61.2115	202607	158914	184194	219404	190436	170934	130690	181235	156307	142788	221638	168372	182009	181113	171622	138678	144602	143171	154230	167437
61.8108	177415	148756	171132	209779	166183	185232	146776	179810	152317	138013	195262	168934	168673	168720	164899	149382	153736	149168	147703	161140
62.4224	184013	148665	152256	202265	155278	158441	154572	161848	140428	132662	171262	138036	145617	153273	155778	141668	155649	144889	144975	156883
63.0468	155686	157000	150400	169954	157983	139805	133090	153208	128303	133708	146144	130907	148297	150008	159080	140531	131663	144444	144875	157917
63.6843	153433	151464	155189	170195	144685	147524	125821	147571	128112	136282	140894	141189	144483	146688	156735	135641	134793	134446	135711	162028
64.3355	154818	147340	153168	173277	145627	146463	141144	147591	135172	124718	146982	142069	146831	137276	138935	143933	128441	129718	133832	153761
65.0007	146877	136104	143035	165218	141736	130674	134899	136203	128771	114504	151340	137115	142541	133804	122273	143302	129129	126744	134507	137874
65.6804	136189	129833	136709	140384	131115	134561	121328	130042	119106	114216	137258	135381	140790	130070	130295	128759	122115	136522	125021	134314
66.3751	132278	144059	147536	151437	129682	130319	117264	124561	119487	116936	125565	126152	137985	131521	142112	130152	128816	148247	123061	127477
67.0851	131352	142262	125273	140466	126690	116620	121715	112704	122901	116210	122164	118876	123152	127798	137382	139780	130257	150506	124544	115599
67.811	117304	126499	115738	125867	121953	109142	109253	104258	115403	113269	108117	115324	119248	128893	124512	146570	141569	152507	126633	108721
68.5531	111953	109038	112119	138647	121212	110042	100069	102951	93719.2	118737	108196	111141	130018	136326	131370	168023	157305	172412	124026	117613
69.3119	107811	106861	126101	154647	133758	109312	104085	110615	94375.6	131482	118519	112764	125394	135845	138113	147242	153299	162108	120920	120707
70.0879	114770	119015	143130	156420	142054	111631	112460	116624	131798	140899	121430	124458	120302	144332	143662	155372	142612	155556	136937	128205
70.8814	127753	130650	153695	149985	142984	122109	133764	120176	135275	151737	136003	141779	147346	157984	154299	153929	160431	171242	128942	132691
71.6929	159136	152142	163823	162744	154519	161777	162276	117000	147239	141273	126975	152949	163738	162948	149444	158094	169881	171024	113478	131024
72.5229	147722	169113	170067	160330	161548	160339	158939	134340	160793	132751	135394	156316	140280	158414	139773	141547	147046	150533	128562	121492
73.3718	141153	160505	169579	143551	154107	138376	149589	138110	156326	131083	139192	158713	140879	154513	138730	145913	134841	142834	124103	146829
74.24	136212	153901	158672	145898	154366	140609	142997	146782	132029	140684	148648	148383	161768	162267	163016	133121	134026	140546	145053	152281
75.128	145156	133876	152675	155125	162416	149404	139261	148242	154918	151191	156703	156309	176309	167029	169266	129004	130384	123313	141793	133849
76.0361	148859	134646	179688	147597	156594	160119	159399	163611	176883	155420	142062	156051	154264	161922	144853	121711	120050	124954	134196	118828
76.965	151215	169607	197627	145232	146361	153722	164263	150780	156772	156557	126064	151047	137605	155237	128139	117684	105941	115055	127283	103811
77.9149	130060	183954	165373	143884	143735	128185	150489	153114	165894	145362	109022	130652	119862	147682	129666	107408	102761	107553	126688	106900
78.8863	128144	161381	142219	130947	141491	132263	158096	142312	156948	136377	109810	105728	133642	141577	123635	117916	109953	111544	122595	119269
79.8796	129385	163104	143667	131054	128731	130189	163847	134722	128859	132624	109574	114527	129863	131262	112428	128539	122335	111476	120671	112105
80.8954	110303	137090	147413	119406	127281	120732	137908	132651	127403	127034	105229	109090	124983	124448	113786	122046	118874	127934	121719	98799.8
81.934	102313	112835	112788	106129	117487	104707	125070	136564	123223	116829	112695	99935.8	122388	120043	109095	133093	130133	133480	117033	97388.7
82.9959	90570.2	104651	92466.5	97121.8	107939	100453	111550	127058	109745	116848	112410	93718.9	123668	112715	100868	128648	137809	124438	113821	99665.6
84.0815	99609.3	103197	89800.8	101969	103597	105618	108211	126314	103611	124927	110714	90113.5	110470	110186	101156	132623	134349	138340	117870	102580
85.1913	109450	97307.7	115050	110816	107465	106494	113682	120830	112148	133738	116875	98056.9	107287	114346	107122	121389	128621	118106	121111	108059
86.3256	113544	107270	104742	107737	109084	109915	120972	108409	125013	134987	114291	100995	118135	122855	107708	127523	121190	112142	125982	114540
87.485	105088	129633	103783	111421	114859	113219	120027	107631	130010	136862	113267	99571	123187	132352	103804	129548	130573	123619	148386	132947
88.6699	114201	114177	109466	132213	131493	117720	130160	104365	119869	139537	106218	109240	123467	143527	119949	126737	134479	123772	177723	155632
89.8806	139129	115401	138047	143967	141563	140215	141185	101948	139576	136521	130607	126529	121040	154782	151173	121449	132621	118611	175532	154358
91.1178	126377	143147	130311	119694	129848	140952	133618	122943	143536	127069	169279	135448	119131	154940	159269	156249	164705	126703	156107	150957
92.3816	128387	119581	115809	116982	109312	136598	129896	141650	129946	119370	151516	137276	127608	140527	137888	185106	192170	166262	156546	144190
93.6728	113059	98359.2	111709	112547	110019	129857	127314	130781	125143	118143	140730	135534	130585	124611	121704	171794	182663	172316	140128	124803
94.9916	114779	106472	112255	109022	118190	130019	120089	115856	146278	116869	141234	120744	116646	121698	119687	154235	169176	160808	121481	115904
96.3385	123151	105898	119374	107402	116427	131118	122428	119472	123637	115805	116095	109216	108817	116764	111169	139858	145841	149676	133194	110233
97.7139	123201	104102	126634	111190	108505	129987	113237	122427	141431	118357	107572	120802	109659	110385	107645	132286	146349	156427	129804	102757
99.1183	104907	107296	103583	111670	98069.1	108007	120115	115617	142758	119451	130464	124598	102902	109516	104097	127498	146195	162083	130621	117491
100.552	126046	106550	100858	108287	120600	115671	128727	107243	125150	125834	126543	111811	103872	111540	93870.3	129223	154470	165169	140242	124410
102.016	136793	125591	143390	113664	124056	133601	140479	119560	145929	137026	116108	127396	121157	114969	107519	135815	138592	158589	135223	119125
103.51	133848	177579	150176	114618	125783	134990	152029	120899	156979	137088	135733	159307	147613	124132	131253	148732	138815	153460	129265	130157
105.035	128626	192316	131058	103249	121925	129241	137857	114160	137696	135692	151904	183190	166960	130150	134806	130471	127475	129527	130753	150343
106.59	118057	186769	122270	97225.8	114922	126453	131535	121271	140331	136536	144823	172479	149041	127165	129024	109908	113949	117843	127548	138585
108.178	109429	176111	118689	103181	114319	129253	122592	129587	150796	137722	130771	165123	145368	123378	123893	110590	104115	107247	131851	157092
109.798	103461	140487	108882	107210	111598	129911	116125	119019	141532	138083	123528	167994	133844	118762	132902	102346	104614	90671.8	131205	163017
111.45	116084	109961	103245	106094	114782	118133	121637	109216	123190	136162	116907	137744	117030	109366	135519	97520.7	99136.9	104362	122757	155786
113.135	96167.9	124179	104888	101147	117627	127098	131952	101481	127408	133125	119891	122073	125024	100903	125446	99963.6	101818	95388.3	119277	153014
114.853	118391	128913	90773.2	96099.3	108027	133939	135667	106240	127819	129481	112595	119572	108315	94254.8	107727	96067	95198.1	96194	117104	145898
116.605	116270	108448	100562	87819.5	101069	109145	120910	99380.7	111615	123495	109150	114299	102044	97371.2	109916	92894.3	102436	88669	114715	136878
118.392	100346	106164	101539	76340.2	96667.2	100530	103358	85774.1	91097.7	113807	100557	108436	97431.8	93673.8	102162	105226	99801.8	94030.7	111735	121837
120.213	103328	99935.3	102513	74683.7	93280.8	94993.7	85726.8	84305.7	70250.1	103742	96816.6	101041	97772.4	80379.4	98876.7	114239	113598	97695.1	108874	109492
122.069	79387.4	76158.1	103485	76709.3	87133.4	101009	68017.6	81800.8	49199.7	93706.7	95386.7	101039	109328	76161.1	93532.1	97629.8	103080	98651.2	103569	110556

## Sheet: Fig. 2b
M.W. (kDa)	U2OS	U2OS	PC-3	PC-3
	Normalized count	Adjusted count	Normalized count	Adjusted count
34.3624	172247	195371	233597	255350
34.9606	186942	209532	253525	273859
35.547	271961	302612	368826	395514
36.122	340956	356101	462395	465423
36.686	337591	323468	457831	422773
37.2395	273896	275022	371450	359453
37.783	215600	237557	292390	310487
38.3168	188892	210385	256170	274973
38.8414	173313	186867	235043	244236
39.3573	184305	178043	249948	232702
39.8648	204348	182970	277131	239142
40.3645	177469	189491	240678	247664
40.8567	172163	191728	233482	250588
41.3419	161788	187205	219413	244677
41.8206	152467	180335	206771	235697
42.2931	148312	178388	201136	233153
42.76	150226	180624	203731	236075
43.2216	175915	191136	238571	249815
43.6784	184176	221644	249774	289689
44.1308	226362	271878	306986	355345
44.5793	273144	318524	370430	416311
45.0244	291085	312024	394761	407816
45.4663	254440	281455	345064	367861
45.9057	222912	207102	302307	270683
46.3429	204812	187761	277760	245404
46.7783	162996	187301	221050	244802
47.2125	179205	182968	243033	239140
47.6458	207316	217802	281156	284667
48.0787	216258	227456	293282	297285
48.5115	196776	245930	266861	321430
48.9449	220239	263004	298682	343746
49.3792	216603	295535	293750	386264
49.8147	203046	309832	275365	404950
50.2521	231137	297611	313461	388978
50.6917	265185	259696	359636	339423
51.1339	257403	232874	349082	304367
51.5793	231143	213221	313470	278680
52.0281	224902	199773	305005	261103
52.4809	221486	197142	300372	257665
52.9382	226360	195645	306983	255708
53.4002	200322	205319	271670	268351
53.8676	189431	215743	256900	281976
54.3407	232607	206028	315455	269278
54.8199	228906	191790	310436	250670
55.3058	218125	190693	295815	249236
55.7987	251565	212056	341165	277157
56.2991	259029	214895	351287	280868
56.8074	276865	184715	375476	241423
57.324	269140	170865	364999	223320
57.8495	246773	172742	334665	225774
58.3842	230702	169606	312871	221675
58.9285	239595	166358	324932	217429
59.483	233365	158908	316483	207692
60.048	228049	145310	309273	189921
60.624	217018	170763	294314	223188
61.2115	202607	168372	274770	220062
61.8108	177415	168934	240605	220797
62.4224	184013	138036	249553	180413
63.0468	155686	130907	211137	171096
63.6843	153433	141189	208081	184534
64.3355	154818	142069	209960	185685
65.0007	146877	137115	199191	179210
65.6804	136189	135381	184696	176942
66.3751	132278	126152	179392	164881
67.0851	131352	118876	178135	155371
67.811	117304	115324	159084	150728
68.5531	111953	111141	151827	145261
69.3119	107811	112764	146210	147383
70.0879	114770	124458	155648	162666
70.8814	127753	141779	173255	185305
71.6929	159136	152949	215816	199904
72.5229	147722	156316	200336	204305
73.3718	141153	158713	191428	207438
74.24	136212	148383	184726	193936
75.128	145156	156309	196857	204295
76.0361	148859	156051	201879	203959
76.965	151215	151047	205073	197419
77.9149	130060	130652	176383	170762
78.8863	128144	105728	173785	138187
79.8796	129385	114527	175469	149687
80.8954	110303	109090	149589	142581
81.934	102313	99935.8	138754	130616
82.9959	90570.2	93718.9	122829	122491
84.0815	99609.3	90113.5	135087	117778
85.1913	109450	98056.9	148433	128160
86.3256	113544	100995	153985	132001
87.485	105088	99571	142517	130139
88.6699	114201	109240	154876	142777
89.8806	139129	126529	188682	165374
91.1178	126377	135448	171389	177031
92.3816	128387	137276	174115	179419
93.6728	113059	135534	153327	177143
94.9916	114779	120744	155660	157812
96.3385	123151	109216	167014	142745
97.7139	123201	120802	167082	157888
99.1183	104907	124598	142272	162850
100.552	126046	111811	170940	146137
102.016	136793	127396	185515	166507
103.51	133848	159307	181521	208215
105.035	128626	183190	174439	239430
106.59	118057	172479	160106	225431
108.178	109429	165123	148405	215816
109.798	103461	167994	140311	219568
111.45	116084	137744	157429	180031
113.135	96167.9	122073	130420	159549
114.853	118391	119572	160558	156280
116.605	116270	114299	157682	149389
118.392	100346	108436	136086	141725
120.213	103328	101041	140131	132060
122.069	79387.4	101039	107663	132057

## Sheet: Fig. 2c, S4a
	Sum protein count
U2OS	25906200
U2OS	11829600
U2OS	24615800
U2OS	21554100
U2OS	42230100
U2OS	15228000
U2OS	17919400
U2OS	19277300
U2OS	15055400
U2OS	33216100
PC-3	7.73684e+06
PC-3	25100100
PC-3	21384900
PC-3	43018100
PC-3	44750200
PC-3	18851900
PC-3	20439700
PC-3	29662600
PC-3	36594600
PC-3	30252200

## Sheet: Fig. 2d
	Mean pearson corr.
U2OS-U2OS	0.8906
U2OS-U2OS	0.86355
U2OS-U2OS	0.9105
U2OS-U2OS	0.86642
U2OS-U2OS	0.90453
U2OS-U2OS	0.89898
U2OS-U2OS	0.90299
U2OS-U2OS	0.87059
U2OS-U2OS	0.90138
U2OS-U2OS	0.86602
PC3-PC3	0.91864
PC3-PC3	0.91812
PC3-PC3	0.93069
PC3-PC3	0.9189
PC3-PC3	0.89824
PC3-PC3	0.92536
PC3-PC3	0.90961
PC3-PC3	0.90545
PC3-PC3	0.91614
PC3-PC3	0.91248
U2OS-PC-3	0.81636
U2OS-PC-3	0.84435
U2OS-PC-3	0.82963
U2OS-PC-3	0.7965
U2OS-PC-3	0.86724
U2OS-PC-3	0.84826
U2OS-PC-3	0.85635
U2OS-PC-3	0.82339
U2OS-PC-3	0.84909
U2OS-PC-3	0.88287
PC-3-U2OS	0.85405
PC-3-U2OS	0.85606
PC-3-U2OS	0.87346
PC-3-U2OS	0.88341
PC-3-U2OS	0.82373
PC-3-U2OS	0.83146
PC-3-U2OS	0.81243
PC-3-U2OS	0.81545
PC-3-U2OS	0.82078
PC-3-U2OS	0.84321

## Sheet: Fig. 2e
Mean protein count (n=10)	Mean protein count (n=3)		Mean protein count (n=10)	Mean protein count (n=3)
PC-3	PC-3-bulk		U2OS	U2OS-bulk
296903	252829		234688	206877
337366	311665		277075	264603
424313	373947		380498	338453
476901	428910		452380	365665
446435	402490		416491	343124
398255	366739		345374	289462
358243	347935		286671	238577
321465	336639		244557	201576
300436	328016		229862	187187
287064	298314		225858	191578
287730	298218		219054	193512
286084	302273		209278	190268
287195	303495		205053	178508
280582	281614		190830	153865
277480	257204		187828	133565
277877	258394		200564	126105
285944	256798		212904	123127
297820	283100		228506	131290
326330	326399		249887	152481
373399	370001		286057	215131
415531	361499		318488	292764
410803	351767		326193	283822
384077	338189		294923	240511
335703	322490		266225	212129
305361	310016		240002	196483
288350	283019		217678	188501
282119	288145		219731	167604
297058	312199		232354	158599
314745	323035		245233	160252
316618	316149		252334	172833
327308	315013		252402	230646
365226	315414		250237	288591
395313	317761		258710	278774
374360	315334		285773	262460
342792	289844		307963	253917
314744	277439		294443	231382
292753	292052		263706	227290
281976	319722		245130	232116
272789	320493		232512	221917
269262	325390		238974	200984
277859	360624		244373	187742
299573	368436		244744	199238
303621	348506		253109	228390
302986	308538		263378	259763
300313	306197		263645	277829
286442	292793		268221	271302
276887	268231		288344	245206
260313	265156		308790	215295
253974	254708		278847	201706
258507	265786		246399	198926
255579	249272		232027	191009
246557	246517		225603	191879
240527	232179		217022	193716
249010	256404		210567	174837
251981	252186		210076	158361
240739	236434		208630	163985
234539	230490		197784	172508
218845	233775		187937	170846
214636	229822		176265	158282
211217	234022		173094	151177
203252	219739		173204	147834
194749	206994		163124	137474
191719	205767		152966	131062
194033	212114		154846	132073
189168	214457		148149	130360
186419	218075		137676	122584
198183	211068		135031	118222
195581	202202		144062	122154
202824	213692		156085	130756
217690	216574		164728	133913
218758	199462		180183	131017
207744	194178		182657	138975
208248	202670		174774	155588
220312	205078		172844	165436
218848	208107		178982	162275
203414	206358		187554	151804
187630	196912		187068	135997
178771	191223		175906	136781
177890	181560		167044	139337
174473	175291		161450	125546
171428	177126		151659	112621
170158	180561		136818	105846
164598	186778		125397	101636
165481	174015		126719	99253.6
165402	175742		134995	111739
169841	184071		135779	131090
181655	196270		138392	145676
198432	183415		146088	147198
209161	167378		160325	141333
217442	185801		154112	138361
220525	200886		144993	133091
205125	205980		138297	127413
190535	193028		139785	126137
179729	173825		139950	127175
177221	162870		140604	130653
179733	183046		131607	131480
180557	173811		139042	122689
184241	165215		155790	115656
200963	162606		162132	106503
205900	161626		153566	101917
192385	152084		148689	107058
189521	150069		148176	109557
186859	158933		141500	102805
177494	159599		138042	97471.8
170201	151995		137200	102660
159499	142381		136759	104553
156588	137215		127665	103468
151094	142020		116267	100340
146631	136138		109878	93977.5
142187	128909		99346.4	85835.2

## Sheet: Fig. 2f
cell_types	34.3624	34.9606	35.547	36.122	36.686	37.2395	37.783	38.3168	38.8414	39.3573	39.8648	40.3645	40.8567	41.3419	41.8206	42.2931	42.76	43.2216	43.6784	44.1308	44.5793	45.0244	45.4663	45.9057	46.3429	46.7783	47.2125	47.6458	48.0787	48.5115	48.9449	49.3792	49.8147	50.2521	50.6917	51.1339	51.5793	52.0281	52.4809	52.9382	53.4002	53.8676	54.3407	54.8199	55.3058	55.7987	56.2991	56.8074	57.324
U2OS	172247	186942	271961	340956	337591	273896	215600	188892	173313	184305	204348	177469	172163	161788	152467	148312	150226	175915	184176	226362	273144	291085	254440	222912	204812	162996	179205	207316	216258	196776	220239	216603	203046	231137	265185	257403	231143	224902	221486	226360	200322	189431	232607	228906	218125	251565	259029	276865	269140
U2OS	248692	255821	303262	305746	315158	274722	213722	220992	230482	187514	184237	197499	174983	165552	167103	173537	200316	218567	245285	292325	328911	311950	267493	249793	232128	184774	158021	194647	201673	205852	208596	205153	232018	246733	242028	229026	223815	204011	183216	190174	191686	166041	181883	252938	242683	206630	226377	289324	229701
U2OS	168612	228075	355117	457415	415567	312619	248076	185818	186964	192069	162545	162167	161944	145208	134333	159570	179904	189866	223444	258152	272840	278250	248693	229809	180579	167529	167716	163782	189713	208919	194726	194894	227820	265332	284585	248012	219244	230097	207640	189282	209127	216403	193062	197275	213412	220433	281627	321478	241626
U2OS	175929	212750	322764	382324	319085	239586	182012	148266	157483	157385	139824	132112	145202	135515	130057	152728	166738	172672	197149	229334	271693	283058	258205	242073	228624	216931	213592	218421	232737	243771	236919	230555	215836	238587	260954	262688	230099	228813	225776	211585	198662	211609	230623	250562	250526	253155	259253	263119	247699
U2OS	184623	217492	287530	328574	294778	253482	225671	205252	194218	191102	188862	183470	178785	171974	183666	196227	200239	207291	217642	240620	245234	241424	226198	207342	186517	176648	186468	197020	211599	222400	223217	222133	224812	226499	230286	222588	202369	193545	196663	203203	212912	203533	209308	216237	207000	211605	233982	259767	253424
U2OS	223363	270583	400759	523388	446152	340156	270541	216508	201681	202173	199432	181044	168518	164030	163754	184844	179292	189982	208883	250292	270265	274367	248050	202578	174998	169561	169805	172458	195173	205660	191873	184289	200625	225162	252303	249378	219338	190296	164189	165103	181223	183762	193676	212226	217372	222942	237541	258261	234011
U2OS	205728	247814	363177	444334	401226	337045	283804	234537	222416	214329	195149	185048	179019	161822	173582	172613	188742	196477	216126	250117	267753	265839	232023	201110	174875	173348	178300	186647	191817	190134	186911	182145	200032	237403	284254	264923	239785	220242	206253	219122	245527	237083	226841	217759	211305	205469	221979	241726	212061
U2OS	181982	190820	245881	315656	317882	285144	229579	168898	159684	172372	175265	167311	164360	157510	146413	151704	158747	185530	194496	206760	261403	272477	228161	207185	213171	186892	195185	226872	242689	269036	260060	255665	259576	284127	292234	276052	259815	244140	230910	228962	237845	257852	261848	258551	245517	226003	239553	267265	260945
U2OS	191646	251388	372764	445750	413223	335852	265320	231241	195098	194655	178641	173701	197161	162496	162393	179818	194496	205578	232339	257366	280160	286908	237269	202129	188108	180386	191533	197813	193632	195999	207664	192209	189769	257969	323734	324103	251051	217331	212034	207798	207855	214075	201090	204469	213235	187382	215895	265419	238331
U2OS	251046	295484	346270	366682	345816	316577	289874	260835	227219	208113	207358	200146	185914	173477	159731	164806	178993	192623	209763	237256	270161	289828	289318	268616	239157	211819	197336	194552	191820	191173	194075	206445	219835	228236	226134	215583	198242	155253	136576	177360	182779	189878	200707	209564	227853	251427	240714	199225	173570
PC-3	188566	229925	319699	374882	343866	321735	270631	212460	181878	190693	172034	168804	187297	206024	198250	192985	188179	207763	228883	265993	277582	248721	221126	207986	195254	180794	180993	203581	218240	206435	215284	265139	303283	292889	232169	192851	177993	203319	188878	200585	180634	224565	225928	207748	202109	194018	183445	170844	179824
PC-3	195371	209532	302612	356101	323468	275022	237557	210385	186867	178043	182970	189491	191728	187205	180335	178388	180624	191136	221644	271878	318524	312024	281455	207102	187761	187301	182968	217802	227456	245930	263004	295535	309832	297611	259696	232874	213221	199773	197142	195645	205319	215743	206028	191790	190693	212056	214895	184715	170865
PC-3	189634	226837	283250	315816	302801	288756	262412	213275	197068	193876	195033	199282	197575	188789	192023	202403	191110	187050	224864	259620	284775	292099	286329	245299	214229	196871	180881	184696	203846	212583	206331	234613	252926	244241	239424	217815	192009	188084	188994	183163	186681	194348	197836	198219	190105	202054	218317	181822	162173
PC-3	197419	224632	276372	324666	306246	266566	251794	234242	217265	200508	198372	189375	177429	180129	179053	186054	194905	210642	234329	261169	275499	261207	231409	213755	197915	179839	184889	206660	211565	202415	202523	223734	237817	225350	209783	193759	180486	182675	184588	180710	187158	205795	216151	214137	210420	201735	187257	183975	195592
PC-3	181753	191580	238840	267998	247656	223415	221620	204956	203157	189326	187379	194717	190878	191766	194002	201635	195834	203528	231736	286749	309823	280852	255614	244018	229009	213618	216654	233064	241069	240330	243928	261688	277532	270169	249684	236430	225401	208664	191417	183901	193031	209219	221696	224830	214931	201337	198961	197730	183958
PC-3	221497	269305	326787	363316	335221	277200	244989	211560	201239	187458	203442	189350	191136	184429	179395	175541	201765	203563	227454	245426	286228	295719	269972	230684	198310	187780	185897	186998	199557	199471	215542	257379	313244	282648	250618	224753	201361	189858	173734	186864	183358	207347	190393	187787	211919	198056	175824	158502	163527
PC-3	214841	232478	300111	374629	360088	330903	258153	229762	203768	208269	210639	199187	222064	202348	205090	197525	191071	205984	227037	232206	275870	315091	318610	251135	208291	190934	192098	186277	207843	215069	218477	230091	268940	246153	237910	214264	214596	182811	175851	178416	171732	184111	170040	193270	193036	187751	176568	171557	151284
PC-3	220727	236579	332203	370297	333958	283301	236315	206891	193900	193416	195481	191365	196531	195564	182077	195651	207416	233746	243582	263315	310767	310610	284766	241069	203548	189141	189154	189411	203220	192085	208796	251042	278553	249553	214015	202570	186760	183365	179265	178358	193215	193214	200494	232355	258554	195550	181314	167213	162794
PC-3	243521	265296	294347	307920	292810	274884	263483	250607	238172	222148	212777	215302	217744	213085	213830	193798	209475	216789	201592	238018	257102	254831	244588	225626	212424	208398	195364	195355	202185	205742	215990	238312	252228	249348	236273	207375	186142	187635	181787	178662	183743	198663	194707	190505	180306	179434	185567	166070	171196
PC-3	180650	249717	303829	314937	304655	276421	239442	213970	198883	191975	199819	201354	201335	183728	181295	176642	188208	172600	198940	221782	249008	260770	260149	227112	223743	218864	198979	203395	226545	235884	244811	265161	271871	253704	233664	225353	216078	207249	203201	194847	206864	226302	241371	211796	195046	190896	171598	179311	174736
[truncated: 61 more columns]

## Sheet: Fig. S2b
M.W. (kDa)	U2OS	U2OS	U2OS	HeLa	HeLa	HeLa
34.3624	231810	195374	193448	689641	473871	675433
34.9606	268169	275190	250450	712355	592024	707222
35.547	340640	352650	322069	783124	636148	721746
36.122	380167	377124	339703	787128	611355	765907
36.686	366348	353755	309268	696649	635119	724391
37.2395	321829	280958	265598	635600	576922	592237
37.783	262711	228377	224643	600541	457592	521888
38.3168	217855	204602	182271	529313	443368	493266
38.8414	206788	185307	169466	499465	431670	538260
39.3573	205037	184214	185482	531586	419820	551207
39.8648	197535	187553	195448	529038	453569	459591
40.3645	194178	177476	199149	510576	460131	451590
40.8567	190582	165241	179701	493947	415899	445500
41.3419	175905	147088	138602	453879	366898	412897
41.8206	156391	135006	109299	425761	332698	353122
42.2931	141427	133027	103863	401403	346029	311639
42.76	138740	128141	102499	400229	357833	389302
43.2216	139275	144469	110127	437538	372655	466623
43.6784	147372	166351	143721	520525	471266	490749
44.1308	221309	230834	193250	673242	644884	643359
44.5793	307025	309815	261453	782952	741369	790591
45.0244	307228	274729	269509	742854	670458	729451
45.4663	278521	222208	220803	625458	578162	588191
45.9057	239414	216417	180556	564278	533000	512670
46.3429	201477	199563	188409	560686	495074	493689
46.7783	199310	181932	184261	537164	498902	501465
47.2125	193781	156781	152248	516710	483547	460109
47.6458	171343	153108	151346	518960	419033	449657
48.0787	169638	161179	149939	504027	404694	510885
48.5115	189199	172745	156555	535810	465422	494347
48.9449	226216	247167	218555	667651	618663	579565
49.3792	297271	304729	263775	788821	749887	778458
49.8147	312441	267343	256537	792825	775310	747330
50.2521	267407	273115	246859	705943	692820	672401
50.6917	256402	272146	233204	606644	611181	621468
51.1339	254657	218684	220805	558825	580531	552294
51.5793	243287	217859	220724	574168	536983	535288
52.0281	248468	229099	218782	561781	533055	528555
52.4809	256034	203833	205884	510645	550684	524959
52.9382	227969	187624	187358	519582	511145	445216
53.4002	206145	174668	182414	527530	463009	452205
53.8676	220341	186702	190671	495087	465220	481554
54.3407	243223	230676	211270	526828	537024	498111
54.8199	268291	258912	252086	624811	572517	523740
55.3058	288521	250986	293980	651164	580450	531917
55.7987	277969	244930	291009	580315	592711	637826
56.2991	251968	240016	243634	519240	527658	541253
56.8074	226725	209361	209797	491511	448135	444307
57.324	195543	202595	206981	471753	439881	449519
57.8495	188514	213359	194904	460044	443433	509706
58.3842	189730	204445	178852	457750	437434	488716
58.9285	184486	198725	192424	459741	446503	428653
59.483	191353	191688	198106	448204	431399	378717
60.048	183822	174998	165691	426785	421649	449102
60.624	170297	166306	138479	425445	406370	408888
61.2115	177716	167163	147076	433353	367115	422024
61.8108	184118	163885	169521	424037	381444	374650
62.4224	180008	159666	172864	430619	430115	429491
63.0468	164844	152524	157479	458475	407373	437962
63.6843	157800	141359	154371	431128	365195	394584
64.3355	158903	137674	146926	387232	389760	363718
65.0007	149420	132846	130156	403169	401980	341439
65.6804	140389	123692	129105	430199	364686	351587
66.3751	139696	126767	129756	426361	385001	381363
67.0851	137420	124633	129028	420958	437822	404241
67.811	128743	111060	127948	410353	405921	420593
68.5531	119733	108822	126112	394847	367610	392515
69.3119	129190	110575	126696	419878	377241	400425
70.0879	143592	114757	133918	422071	413697	405138
70.8814	144757	119396	137586	389658	418247	419806
71.6929	137676	117363	138012	397554	377759	394995
72.5229	141897	123011	152017	410013	388679	365707
73.3718	157213	143088	166464	405897	400081	396345
74.24	166065	150125	180119	429981	400963	464620
75.128	167071	139801	179951	436036	387717	465467
76.0361	151895	147244	156273	388225	364741	431101
76.965	135005	134269	138718	356719	337062	359955
77.9149	141953	124762	143627	353072	292020	330083
78.8863	140387	134972	142651	331220	321981	347652
79.8796	128777	116236	131627	307410	323163	327240
80.8954	123200	92741.5	121922	299068	243386	265712
81.934	114243	100428	102865	279484	245784	253052
82.9959	110789	95360.8	98758.5	250656	240171	268684
84.0815	103345	86742.8	107674	245873	212411	257403
85.1913	108142	107668	119408	264850	218722	257140
86.3256	137173	118230	137868	303937	280516	326728
87.485	144284	131989	160756	344772	342336	414128
88.6699	136921	145087	159586	369613	307612	388896
89.8806	144520	134256	145223	357457	289014	301975
91.1178	136421	130463	148199	309710	327707	307262
92.3816	124655	135452	139166	298492	307492	326092
93.6728	127163	128579	126496	317165	239703	256357
94.9916	124586	120125	133701	295392	223907	228092
96.3385	119130	121659	140735	271172	259389	255010
97.7139	134757	117097	140104	299313	275843	272950
99.1183	139916	121969	132556	332279	271339	274733
100.552	120828	112452	134787	329866	290784	312527
102.016	118539	101954	126475	305632	298468	306327
103.51	122844	93750.1	102916	278987	282717	249440
105.035	110607	89531.7	105612	263503	250980	246015
106.59	102963	90146.5	128063	258390	233766	254351
108.178	116521	94014.7	118135	249134	243691	234962
109.798	111506	93246.4	103664	234740	228503	235152
111.45	96664.3	91639.1	104112	239171	217995	255966
113.135	98919.4	100071	108991	260720	222563	247208
114.853	97518.9	102347	113793	266996	199713	232623
116.605	95089.1	108013	107303	260792	224521	246971
118.392	98864.6	103540	98616.5	265066	255453	246481
120.213	88063.4	98719.4	95149.7	270195	242854	228430
122.069	74349.1	98696.9	84459.5	254772	212747	217687
123.961	74383.7	89504.8	79347.7	224383	207937	226520
125.888	69200.9	70534.5	78759.8	205903	208231	211460
127.853	55513.1	64827.6	73112.4	208225	185035	191563
129.854	54510	71658.8	66300.5	210340	161593	184474
131.892	55499.7	68060.4	72780.4	189311	152117	180955
133.968	42162.3	54754	67172	174676	153258	157951
136.083	35744	48329.1	59277.5	180640	138630	160905

## Sheet: Fig. S2d
Cell types	Total protein abundance
U2OS	20231900
U2OS	18930500
U2OS	19047800
HeLa	51122700
HeLa	46567300
HeLa	48761600

## Sheet: Fig. S2e
Coefficient of Variation	Coefficient of Variation
U2OS	HeLa
10.4476	19.6878
4.81828	10.1471
4.55236	10.3437
6.1627	13.2987
8.73979	6.66619
10.0407	5.0593
8.79563	13.5937
8.92156	8.8322
10.007	11.0144
6.09309	14.1503
2.72096	8.72462
5.96713	6.72379
7.12155	8.72135
12.7078	10.5817
17.6538	13.2007
15.634	12.8288
15.1337	5.75548
14.0995	11.3032
7.96793	5.02
9.08235	2.57404
9.27448	3.43295
7.20087	5.39251
13.6899	4.1725
13.9831	4.84433
3.59181	7.41303
5.00423	4.17344
13.5938	5.8423
6.98072	11.0681
6.16643	12.5587
9.44396	7.09691
6.42172	7.09622
7.55839	2.61059
10.6368	2.9731
5.26152	2.44832
7.71479	1.23884
8.72354	2.62156
6.1278	4.00399
6.49298	3.33095
13.3221	3.83703
11.628	8.2765
8.73618	8.46931
9.22672	3.11174
7.04876	3.87548
3.13206	8.81056
8.42464	10.2011
8.75467	5.01426
2.49954	2.09824
4.59895	5.68341
2.86105	3.60259
6.4857	7.3202
6.72428	5.59821
3.71855	3.5061
1.96473	8.64347
5.18573	3.37447
10.9454	2.50573
9.49185	8.69408
6.05307	6.80487
6.04055	0.13129
3.91664	5.91705
5.73728	8.32092
7.19969	3.77696
7.58872	9.23655
6.49981	11.0211
5.12506	6.28699
4.984	3.98814
8.1477	1.82523
7.39574	3.92144
8.27196	5.34742
11.2233	2.04683
9.76272	4.14771
9.02633	2.75986
10.5935	5.70891
7.56636	1.20103
9.0709	7.37984
12.6331	9.13476
2.97431	8.52548
1.75347	3.5273
7.63406	9.4858
2.83152	3.89741
6.52184	3.28011
15.2974	10.4022
6.96683	6.83583
7.97626	5.69653
11.1319	9.79619
5.94723	10.0075
8.49991	7.60777
9.90812	11.105
7.79863	11.9513
4.34342	11.4999
6.52336	3.54545
5.66396	4.5303
0.83476	15.0418
5.48556	16.1034
9.28781	3.19213
9.21566	5.1142
6.86149	11.6966
9.19653	6.29533
10.8183	1.43351
13.9666	6.74288
10.8058	3.55502
18.0156	5.30702
12.308	2.94699
8.90992	1.60026
6.43836	8.00448
5.36972	7.94561
7.99449	14.4328
7.02171	7.49964
2.76419	3.63532
5.7714	8.58272
14.2506	10.057
9.50648	4.63016
7.10816	1.33816
13.6539	6.13447
13.6746	13.1498
13.6476	11.2068
22.8626	6.95119
24.645	13.1313

## Sheet: Fig. S2f
	U2OS	U2OS	U2OS	HeLa	HeLa	HeLa
U2OS	1	0.97183	0.96534	0.94304	0.92932	0.93056
U2OS	0.97183	1	0.96042	0.93441	0.91658	0.92817
U2OS	0.96534	0.96042	1	0.89988	0.89249	0.89793
HeLa	0.94304	0.93441	0.89988	1	0.96627	0.97322
HeLa	0.92932	0.91658	0.89249	0.96627	1	0.95854
HeLa	0.93056	0.92817	0.89793	0.97322	0.95854	1

[truncated: 24 more sheets: Fig. S2g, Fig. S2h, Fig. S3a, Fig. S3b, Fig. S4b, Fig. S4c, Fig.S6, Fig. 3b,e,f, 4, Fig. S7a,b, 9b, Fig. 3c, Fig. 3d, Fig. 3g, Fig. 3h, Fig. 3i, Fig. S8a, Fig. S8b, Fig. S8c, Fig. S8d, Fig. 4_RS1, Fig. S10c, Fig. 4_RS2, Fig. S10c, Fig. 4_RS3, Fig. S10c …]
